# Supplementary material for: Comparative Lysine Acetylome Analysis of Y. pestis YfiQ/CobB Mutants Reveals that Acetylation of SlyA Lys73 Significantly Promotes Biofilm Formation of Y. pestis
Source: Microbiol Spectr. 2023 Jul 17;11(4):e00460-23. doi: 10.1128/spectrum.00460-23 (PMC10433856; doi:10.1128/spectrum.00460-23)
Supplement: Supplemental file 2 — Tables S2 and S3. Download spectrum.00460-23-s0002.xlsx, XLSX file, 0.1 MB [file spectrum.00460-23-s0002.xlsx]

## Sheet: Supplemental Table S2
Supplemental Table S2 The acetylated peptides that were identified to be potentially modified by YfiQ
GeneID	Gene name	Product	Sequence window	Position in peptide	Mass error [ppm]		Positions	NO.1.Log2 (DyfiQ/WT)	NO.2.Log2 （△yfiQ/WT))	NO.3.Log2 (DyfiQ/WT)	mean
YP_3887	accB	biotin carboxyl carrier protein of acetyl-CoA carboxylase	SPMVGTFYRTPSPDAKAFVEVGQKVSVGDTL	7	-3.2474		113	-7.07	-6.53	-0.19	-4.6
YP_3711	dnaJ2	chaperone protein DnaJ	DGRVKLKIPAETQTGKMFRMRGKGVKSVRGG	9	0.29226		304	-0.12	-8.45	-0.26	-2.94
YP_3612	rpiA2	ribose 5-phosphate isomerase A	EVIPMARSYVARELIKLGGLPEYRQNVLTDN	4	0.62695		149	-8.96	-0.07	-0.68	-3.23
YP_3520	fbaA	fructose-bisphosphate aldolase class II	HYGVPVILHTDHCAKKLLPWLDGLLDAGEKH	1	-0.33276		115	-8.96	-0.03	-0.24	-3.08
YP_3199	cyaA	adenylate cyclase	GASLWQLYKSIDSPYKAVLKTLLLEAYSWEY	7	0.30496		260	-7.37	-6.44	-0.35	-4.72
YP_3117	tuf	elongation factor Tu	DFPGDDTPVIRGSALKALEGDAEWEAKIIEL	5	0.9506		177	-9.05	-0.03	-1.24	-3.44
YP_3109	rpoC	DNA-directed RNA polymerase beta' chain	ISTHGARKGLADTALKTANSGYLTRRLVDVA	9	0.028611		789	-7.53	-6.54	-0.78	-4.95
YP_2944	tdcF3	putative translational inhibitor protein	DLVENDIEKQTRQVLKNIDAVLLQAGTTKDK	4	0.25142		56	-9.43	-0.28	-1.88	-3.87
YP_2737	guaB	inosine-5'-monophosphate dehydrogenase	PVTAVMTPKERLVTVKEGETREVVLQKMHEK	5	0.63351		191	-8.31	-0.06	-0.53	-2.97
YP_2467	ureB	urease beta subunit	LAETPITFNENKPVTKVKVRNTGDRPIQVGS	26	0.45041		51	-10.52	-0.14	-1.27	-3.98
YP_2259	rpmF	50S ribosomal protein L32	RRSHDALTTATLSVDKTSGETHLRHHITADG	14	0.3506		31	-0.42	-7.07	-1.93	-3.14
YP_2221	thrS	threonyl-tRNA synthetase	LQDAGIRAKADLRNEKIGFKIREHTLRRVPY	3	-0.25601		577	-1.43	-2.06	-2.05	-1.85
YP_1786	cspC3	cold shock protein	MSNMMKGQVKWFNESKGFGFITPADGSKDVF	6	0.14952		16	-9.2	-0.1	-0.63	-3.31
YP_1486	cspC2	cold shock protein	_MAKIKGQVKWFNESKGFGFITPADGSKDVF	6	0.14952		15	-9.2	-0.1	-0.63	-3.31
YP_0931	katA	catalase	IALFTQVDPAYGAGVKKALGLN________	17	0.52409		474	-10.35	-7.08	-2.85	-6.76
YP_0909	msgA	putative stress response protein	AMHANGINTNASKQEKSVLNRLVEEMFDEAD	3	0.15187		58	-0.17	-5.33	-1.05	-2.18
YP_0659	_	putative acetyltransferase	PLNMVLARYLIIQAVKGGKIRSRGSLQPLDI	8	0.083488		635	-8.9	-8.12	-8.65	-8.55
YP_0631	nrdD	anaerobic ribonucleoside-triphosphate reductase	KVIPTQRDLLAGIVAKHYAKQHLLPRDVVLA	9	0.096537		138	-0.01	-1.69	-3.33	-1.68
YP_0515	frdA	fumarate reductase flavoprotein subunit	RKEDGSVNVRRFGGMKIERTWFAADKTGFHM	6	0.035599		121	-0.33	-0.71	-2.24	-1.09
YP_0515	frdA	fumarate reductase flavoprotein subunit	MEEGCGIYRTPELMQKTVDKLAELKERFKRV	7	-0.16368		475	-0.08	-6.43	-1.57	-2.69
YP_0049	dfp	DNA/pantothenate metabolism flavoprotein	HLFWSTGEKRLPLSDKYLLSQRLIDEIVSRY	7	-0.36746		383	-9.47	-7.94	-1.45	-6.28
YP_0060	kbl	2-amino-3-ketobutyrate coenzyme A ligase	CEVMDRVDIITGTLGKALGGASGGYTAGRKE	10	0.38161		249	-1.31	-0.23	-1.74	-1.09
YP_1204	serC	phosphoserine aminotransferase	KLFLSEAEAQGLQALKGHRVAGGMRASIYNA	31	0.23087		325	-11.02	-0.11	-0.85	-3.99
YP_3718	talB	transaldolase B	VFLISPFVGRILDWYKANGDQKEFAPSEDPG	6	-1.0859		187	-9.93	-0.07	-0.7	-3.57

## Sheet: Supplemental Table S3
Supplemental Table S3 The acetylated peptides that were identified to be potentially modified by CobB
GeneID	Gene name	Product	Sequence window	Position in peptide	Mass error [ppm]	Positions	NO.1.Log2 （△cobB/WT)	NO.2.Log2 （△cobB/WT)	NO.3.Log2 （△cobB/WT)	mean
YP_5000	-	conserved hypothetical protein	VIASIVAKTEFIEEVKAALHQIIEPSREEKG	8	-0.83753	20	9.45512	3.84318	0.362657	4.55365
YP_5000	-	conserved hypothetical protein	ASDEALEKHNKTEHFKQLVKAIDGKLESLEI	5	1.0225	73	9.86059	0.984799	1.31532	4.05357
YP_5000	-	conserved hypothetical protein	VKAALHQIIEPSREEKGNLQYDLHTESEQKG	14	-0.46458	34	0.525259	9.083	0.0787448	3.229
YP_3111	rplL	50S ribosomal protein L7/L12	VAVIKAVRGATGLGLKEAKDLVESAPAVLKE	8	-0.034165	83	5.43112	2.92831	4.77151	4.37698
YP_3111	rplL	50S ribosomal protein L7/L12	DVVLASFGENKVAVIKAVRGATGLGLKEAKD	5	0.1229	72	2.30221	1.85513	1.55876	1.90537
YP_3111	rplL	50S ribosomal protein L7/L12	AVLKEGVNKDEAETLKKSLEEAGASVEIK__	12	-0.22172	109	2.11605	0.652795	0.492237	1.08703
YP_1634	manX1	PTS system, mannose-specific IIAB component	SDKPETQPAAPVPTAKAPAVALGPNDHMKIG	16	0.14076	151	12.4041	9.8813	4.73822	9.00786
YP_1634	manX1	PTS system, mannose-specific IIAB component	KVSSDSRLKMMDLISKLNK____________	7	-0.6365	321	12.0997	9.39733	3.32546	8.27418
YP_1634	manX1	PTS system, mannose-specific IIAB component	QVAPPGVTAHVVDVEKAIRVYNNPKYANDRV	20	-0.30117	226	11.0984	1.33702	0.60143	4.34563
YP_1634	manX1	PTS system, mannose-specific IIAB component	TAKAPAVALGPNDHMKIGLARIDDRLIHGQV	13	0.10924	164	1.76876	0.544321	0.909066	1.07405
YP_0662	yfiF	putative tRNA/rRNA methyltransferase	AWFVQSVTPRFREALKWMAANRKAYHVVEED	4	-0.61325	185	10.7156	0.782967	1.26233	4.25363
YP_0058	rfaF	ADP-heptose--LPS heptosyltransferase II	LSEKATVIRLITGYHKVRKGDSAQGYHQSLI	7	-0.13323	313	7.40949	3.74904	3.67181	4.94345
YP_0059	rfaD	ADP-L-glycero-D-manno-heptose-6-epimerase	DYHQSGPVEYIEFPEKLKGRYQAYTQADLTK	28	0.54189	267	10.8584	6.10068	0.0543241	5.67115
YP_0060	kbl	2-amino-3-ketobutyrate coenzyme A ligase	QLEQQLDTTRTEGLYKNERVITSAQQANIAV	6	0.064544	28	1.38853	1.08785	0.729186	1.06852
YP_0288	dksA	DnaK suppressor protein homologue	LRNRDRERKLIKKIEKTLKKVEDDDFGFCES	4	-0.0097836	101	11.9963	1.88354	2.24526	5.37505
YP_0392	rimM	16S rRNA processing protein	IQQAGKWQHVELEDWKRHSQDLIIKVKGVDD	10	-0.028481	64	2.26969	2.00302	1.39852	1.89041
YP_0521	orn	oligoribonuclease	KELARRWKPEILAGFKKQNTHQALDDIRESV	10	-0.19383	153	10.0687	7.82515	7.7658	8.55322
YP_0709	frsA	conserved hypothetical protein	__MAQANLSEILFKPKFKHPETSTLVRRTHC	13	0.39165	14	10.2617	9.24726	8.63118	9.38006
YP_0709	frsA	conserved hypothetical protein	____MAQANLSEILFKPKFKHPETSTLVRRT	11	-0.52787	12	10.3469	1.11484	0.25147	3.90441
YP_0749	ribH	6,7-dimethyl-8-ribityllumazine synthase	GAEAALTALEMINVIKAIKG___________	16	0.65507	152	6.67361	1.3081	0.264728	2.74881
YP_0761	-	conserved hypothetical protein	RWDFRNVPASFELNEKNESIKVVSESDFQVE	11	-0.4709	44	8.65714	0.566895	0.357154	3.19373
YP_0875	fabA	3-hydroxydecanoyl-[acyl-carrier-protein] dehydratase	EVLVDGKVIYTATDLKVGLFKDTNAF_____	9	-0.066954	162	10.7095	0.939412	0.237065	3.96199
YP_0875	fabA	3-hydroxydecanoyl-[acyl-carrier-protein] dehydratase	GKVIYTATDLKVGLFKDTNAF__________	5	-0.13798	167	8.57917	0.492877	0.245721	3.10592
YP_0924	nrdB	ribonucleoside-diphosphate reductase 1 beta chain	VNVARFDQQKHAIFEKLIEKQLSFFWRPEEI	6	0.27744	39	0.301491	7.64345	0.149212	2.69805
YP_1084	glnS2	glutaminyl-tRNA synthetase	SEIYIDRADFREEANKQYKRLVLGKEVRLRN	9	0.21824	399	9.89821	6.29112	5.89297	7.36077
YP_1120	cspE	putative cold shock protein	_______MSKIKGSVKWFNESKGFGFITPED	4	-0.044742	9	13.6396	2.37584	3.27986	6.43176
YP_1183	aspC	aspartate aminotransferase	ADDRAHKINLGIGVYKDETGKTPVLTSVKKA	9	-0.13832	37	10.7342	0.92644	0.284681	3.98178
YP_1204	serC	phosphoserine aminotransferase	DVTTHDNGLTGIQPMKQWKLSDNAAYVHYCP	23	0.034185	135	10.5293	6.54841	0.441119	5.83962
YP_1542	putA	bifunctional PutA protein [includes: proline dehydrogenase and delta-1-pyrroline-5-carboxylate	GLLFTGRLVSTHNEAKLSGSLNRIIGKGGEP	9	0.16593	228	10.9522	4.78472	4.74022	6.8257
YP_1891	cutC	putative copper homeostasis protein	VEAMKSLLVMGSPLAKHT_____________	11	0.07142	252	10.3374	3.7618	7.67751	7.25889
YP_1909	zwf	glucose-6-phosphate 1-dehydrogenase	CDLVIFGAKGDLARRKLLPSLYQLEKAGHIH	2	0.24773	25	10.803	1.10657	0.125954	4.01184
YP_2509	-	conserved hypothetical protein	VLSRDTLEDAVKNPEKYPQLTIRVSGYAVRF	12	0.54521	92	9.38539	2.32928	0.591834	4.10217
YP_2810	dapD	2,3,4,5-tetrahydropyridine-2-carboxylate N-succinyltransferase	VAEKIDGQWVTHQWLKKAVLLSFRINDNQVM	12	-1.268	60	10.6508	0.606506	0.540093	3.93248
YP_2810	dapD	2,3,4,5-tetrahydropyridine-2-carboxylate N-succinyltransferase	HVIDLLDTGALRVAEKIDGQWVTHQWLKKAV	4	-0.45097	48	9.44162	0.56539	0.843572	3.61686
YP_3100	rsd	regulator of sigma D	KEVEGASSPKMALTAKIHPALKNNTQTIMAF	6	-0.32443	93	10.7177	9.22959	6.19014	8.71247
YP_3124	argB	acetylglutamate kinase	CLVDELMKRLALPVVKKNGLRVTPADQIDII	7	0.38501	60	10.146	1.97089	2.98564	5.03418
YP_3139	murI	putative glutamate racemase	RERFAFPVVGVVPAIKPAVRLTRNGVVGLLA	13	0.041776	123	8.53605	0.962676	0.0808923	3.19321
YP_3186	rffA	putative lipopolysaccharide biosynthesis protein	EKGTNRSQFFRGQVDKYTWRDIGSSYLMSDL	5	-0.42679	223	9.55301	0.429489	0.245569	3.40936
YP_3263	udp	uridine phosphorylase	IVNRTQQEIPNEETMKATESHAVKIVVEAAR	12	-0.016891	235	12.503	2.73738	1.64575	5.62872
YP_3497	-	conserved hypothetical protein	TREEKHAVSHRGQALKLMLDALRDA______	5	-0.043521	188	9.0561	1.15202	0.61404	3.60738
YP_3613	iciA	chromosome initiation inhibitor	LDAVIRERGFERAAQKLCITQSAVSQRIKQL	4	-0.55421	27	0.0468821	7.45689	0.341427	2.61507
YP_3718	talB	transaldolase B	EVDARLSYDTVASVAKAKRLIKLYNEAGISN	11	0.10901	111	11.3099	0.0990568	0.595158	4.00138
YP_3718	talB	transaldolase B	AEFYWQHNQDPMAVDKLADGIRKFAIDQGKL	22	-0.042981	294	9.92947	1.2648	0.466303	3.88686
YP_3718	talB	transaldolase B	ELAGCDRLTIAPSLLKELAESEGPVERKLAY	9	0.78213	250	0.0589563	0.822451	6.51153	2.46431
YP_3752	rimI	ribosomal-protein-alanine acetyltransferase	AYQIEQASHAFPWTEKTFASNQGDRYLNFKL	28	0.17335	30	14.4051	10.9634	6.10335	10.4906
YP_3993	ibpB	heat shock protein	EGPRLTVRGKPTPVEKQVEYLHQGLVRKEFS	8	-0.37502	79	10.1185	7.83251	7.35207	8.43436
YP_pMT119	ymt	murine toxin, ymt	QRQEDLLNLHENFNQKVATRISEYENMEEYK	16	-0.020208	299	12.0406	3.87872	3.03402	6.31777
YP_pMT112	parB	putative partitioning protein B, parB	ARMLEGDGDVKTFTLKSGVQARFVKTVVLSG	5	-0.12403	34	9.37226	1.33626	0.387281	3.6986
YP_pMT071	-	hypothetical protein	VAEMTGMSRQAITMLKDGLRGGGDFPCPIQR	7	-2.0697	100	8.27715	6.40245	5.42095	6.70018
YP_pCD75	sopB	putative plasmid partitioning control protein, sopB	RKIIQRCIKTAGLPLKTIQLFANPNELSARS	7	0.36903	213	8.48164	1.3852	0.665807	3.51088
YP_pCD75	sopB	putative plasmid partitioning control protein, sopB	GEALSKAYENNVDTLKRVTHKIMKQKQEGRQ	10	-0.33818	244	1.5792	1.34912	0.427087	1.11847
YP_pCD55	yopD	putative Yop negative regulation/targeting component, yopD	KPEQVADQNKLALLDKEFRMTDSKANAFNAA	6	-0.11686	215	8.93074	8.07328	6.87216	7.95873
YP_pCD51	lcrG	putative Yop regulator, lcrG	_____MKSSHFDEYDKTLKQAELAIADSDHR	9	0.15928	11	8.69857	8.40854	7.4982	8.20177
YP_pCD51	lcrG	putative Yop regulator, lcrG	AEEIKPAERELLDEIKRQRERQPQHPYDGKR	7	0.052261	68	8.75769	7.69585	7.63439	8.02931
YP_pCD32	yscB	hypothetical protein, yscB	KNLAASLGRKPFVADKQGVYRLTIDKHLVML	7	-0.0045822	21	9.28337	0.869527	0.965303	3.70607
YP_pCD17	yopH	putative protein-tyrosine phosphatase Yop effector, yopH	LSHVANVVLTQEDTAKLLQSTVKHNLNNYDL	22	-0.22321	75	8.30451	2.28052	4.82721	5.13741
YP_pCD17	yopH	putative protein-tyrosine phosphatase Yop effector, yopH	PATNDPRYLQACGGEKLNRFRDIQCCRQTAV	9	0.66736	225	12.6907	1.30036	0.703626	4.89823
YP_pCD17	yopH	putative protein-tyrosine phosphatase Yop effector, yopH	VLTQEDTAKLLQSTVKHNLNNYDLRSVGNGN	7	0.45439	82	9.36637	1.71199	2.38526	4.48787
YP_4030	atpA	ATP synthase alpha subunit protein	___MQLNSTEISELIKQRIAQFNVVSEAHNE	13	-0.46665	13	11.5399	1.97124	2.05921	5.19013
YP_4029	atpG	ATP synthase gamma subunit protein	DNGGSLIKELQLVYNKARQASITQELTEIVG	8	0.31006	267	9.92098	0.422635	0.832834	3.72548
YP_4028	atpD	ATP synthase beta subunit protein	TLGRIMNVLGEPIDMKGPIGEEERWAIHREA	12	-0.09139	99	9.75492	0.96165	0.464381	3.72698
YP_4027	atpC	ATP synthase epsilon subunit protein	SHGDVDYAQASAELAKAIAKLRVIELTKKAM	23	-0.30703	125	9.60814	9.13571	6.64703	8.46363
YP_4026	glmU	UDP-N-acetylglucosamine pyrophosphorylase	AELAEGAHVGNFVEIKKARLGKGSKAGHLSY	20	-0.029893	353	2.42683	1.17724	0.564819	1.38963
YP_4025	glmS	glucosamine--fructose-6-phosphate aminotransferase	RHYMQKEIYEQPMAIKNTLEGRLSHGMIDLS	10	-0.075428	265	9.88368	0.192236	0.431175	3.50236
YP_4018	artI4	putative periplasmic solute-binding protein	GTVQEITLREHYPTAKVISYDDTPLAFTALR	7	-0.84584	168	11.044	0.449655	0.0803368	3.85799
YP_4004	dnaN	DNA polymerase III, beta subunit protein	LLKQAFSRAAILSNEKFRGVRLYVSHNQLKI	8	-1.231	277	10.0679	0.576764	0.112007	3.58556
YP_3981	glyS	glycyl-tRNA synthetase beta subunit	KVANLSAAQADREVEKRGPAIAQAFDAEGKP	15	-0.075411	72	9.13309	1.28203	0.640645	3.68526
YP_3967	fdhE	putative formate dehydrogenase formation protein	GTTAGNIPPLLFANLKSLYTRRTERLQQLAL	18	0.36038	33	8.45689	2.12116	1.49997	4.02601
YP_3914	rbsB13	putative periplasmic binding protein	GFGSLGPIGAGQAVAKKRAKDQIAVVGIAMP	19	-0.19794	258	9.27798	5.70343	0.753079	5.24483
YP_3895	-	hypothetical protein	__MNTENKKLSTLIGKIHTIAKSRLAAGYED	7	0.049944	14	8.42391	0.8358	0.565422	3.27505
YP_3875	-	putative carbon-nitrogen hydrolase	FQATLEPTLNKPLLNKPPSN___________	16	0.079894	285	9.01731	0.557636	0.329079	3.30134
YP_3853	-	conserved hypothetical protein	KIKKEGRRRQLQLIGKMLRARDVEPIQTALD	7	-0.0077203	88	10.9893	7.0846	8.01569	8.69651
YP_3853	-	conserved hypothetical protein	IPLDEDLLAAIELAQKIKKEGRRRQLQLIGK	16	0.080538	73	6.95024	4.84629	5.65323	5.81659
YP_3853	-	conserved hypothetical protein	MLRARDVEPIQTALDKLKNRHNQQISLFHKL	11	0.91632	104	0.886211	5.93537	0.342425	2.388
YP_3844	tdcF5	conserved hypothetical protein	ALRKSGVKMLRAIKTKLAPAAIGPYVQGVDL	2	0.019826	21	0.59832	1.92607	0.872825	1.1324
YP_3843	pyrI	aspartate carbamoyltransferase regulatory chain	TATDQRITIGLNLPSKRSGRKDLIKIENTFL	10	0.092212	53	10.0893	1.1315	0.269359	3.83004
YP_3837	rpoN	RNA polymerase sigma-54 factor	NDSDGQFIRSNLQEAKWLIKSLESRNETLLK	7	-0.31621	327	8.66199	6.64818	1.09824	5.46947
YP_3836	-	probable ABC transporter ATP-binding protein	________MATLIAEKLAKAYKGRKVVEDVS	7	0.18286	8	8.92452	1.12372	0.852853	3.6337
YP_3815	sspA	putative stringent starvation protein A	AFLASLTEAEREMHLKTRS____________	5	-0.57296	210	12.3335	5.6709	4.93866	7.6477
YP_3801	-	putative tetrapyrrole methylase	PLKKAAALAAEIHGVKKNALYKYALEQQQGD	12	-0.0068619	274	7.60739	0.95727	5.85843	4.8077
YP_3773	fbaB	putative aldolase	MGRNIFQSDAPIAMLKAVHAIVHKNENAAAA	13	-1.0648	267	10.5636	1.379	0.436703	4.12645
YP_3773	fbaB	putative aldolase	SLASRIAAEMGAQVIKTYYVDSGFERIAAGC	11	0.16964	203	1.1071	2.38096	0.268139	1.25206
YP_3766	xylB3	putative carbohydrate kinase	WQLTCQCIRQALHLAKLPASAIRAVAACSMR	7	-1.0125	91	9.72908	6.9835	0.281949	5.66484
YP_3751	prfC	peptide chain release factor 3	FAPELFRRIRLRDPLKQKQLLKGLVQLSEEG	6	0.10967	408	8.70065	3.57114	1.54093	4.60424
YP_3743	deoB	phosphopentomutase	GYNIGRVIARPFIGDKPGHFQRTGNRHDLAV	10	0.22655	242	8.91211	0.0228689	0.4255	3.12016
YP_3740	serB	phosphoserine phosphatase	RQRVAALKGADANILKQVRDDLPLMPGLVSL	8	0.065201	175	9.93508	2.37143	2.58554	4.96402
YP_3740	serB	phosphoserine phosphatase	DKLRLVHVAANELEIKDGKLTGCVLGPIVDA	12	0.10546	232	9.00236	0.823931	0.321401	3.38257
YP_3721	thrC	threonine synthase	WPRVEELYRRKIWQLKDLGHGAVSDKTTKDT	6	-0.1953	324	9.43771	7.30947	0.922116	5.88976
YP_3712	dnaK	chaperone protein DnaK	AKKEDDVVDAEFEEVKDKK____________	14	0.55606	633	9.62545	9.81554	4.60263	8.01454
YP_3712	dnaK	chaperone protein DnaK	KEDDVVDAEFEEVKDKK______________	16	0.34708	635	10.0572	2.67953	3.02499	5.25389
YP_3712	dnaK	chaperone protein DnaK	QKMVRDAEANAEADRKFEELVQTRNQADHLI	11	-0.52695	528	12.1513	1.26787	0.991427	4.80352
YP_3712	dnaK	chaperone protein DnaK	EDFDSRLINYLVEEFKKDQGMDLRTDPLAMQ	10	0.27275	245	1.29558	6.72288	0.0487272	2.68906
YP_3712	dnaK	chaperone protein DnaK	KRQAVTNPQNTLFAIKRLIGRRFQDEEAQRD	14	0.44645	70	2.3406	0.11778	0.64623	1.03487
YP_3711	dnaJ2	chaperone protein DnaJ	AEEREIKKAYKRLAMKFHPDRQSEDKNAEEK	4	-0.042967	31	11.1333	8.5549	4.48624	8.05813
YP_3711	dnaJ2	chaperone protein DnaJ	LLRELEESFVGAAGEKNSPRAKSFLDGVKKF	13	0.81189	358	8.68356	6.65312	1.94563	5.76077
YP_3705	ileS	isoleucyl-tRNA synthetase	RQVLTHGFTVDGQGRKMSKSIGNTISPQDVM	1	-0.29724	602	9.62648	8.92386	7.09622	8.54885
YP_3705	ileS	isoleucyl-tRNA synthetase	LTHGFTVDGQGRKMSKSIGNTISPQDVMNKL	3	-3.1375	605	9.62648	7.15935	8.18745	8.32442
YP_3677	-	conserved hypothetical protein	EYKEQQPDGSMGAVIKAGYDLKLNSRI____	13	-0.78928	161	8.22342	6.11786	5.57077	6.63735
YP_3677	-	conserved hypothetical protein	PDGSMGAVIKAGYDLKLNSRI__________	6	-0.24918	167	1.54046	1.93231	2.0361	1.83629
YP_3663	-	hypothetical protein	__MQMLDPKNIQNVLKSSTDLGQQSQSDLQK	7	0.25814	14	9.63637	8.7066	6.33768	8.22688
YP_3649	leuA	2-isopropylmalate synthase	NAFAHSSGIHQDGVLKNRENYEIMTPESIGL	21	-0.039159	306	11.0904	9.26894	8.68594	9.68175
YP_3633	murF	UDP-N-acetylmuramoylalanyl-D-glutamyl-2,6-diami nopimelate--D-alanyl-D-alanyl ligase	LVSKRLLVGGPQLVVKDTRLALGQFAAWVRQ	11	0.095684	86	9.13848	0.407415	0.379905	3.3086
YP_3624	ftsZ	cell division protein FtsZ	GIGMDKRPEITLVTNKKTQPVMDHRYQQHGM	10	0.30662	329	10.0607	6.84132	6.11753	7.67319
YP_3612	rpiA2	ribose 5-phosphate isomerase A	HQIEGAVSSSDASTAKLKSYGIPVFDCNDVD	16	0.14057	59	8.9782	0.47777	0.420733	3.29223
YP_3611	serA2	D-3-phosphoglycerate dehydrogenase	GIPSANAKAHRGEWNKLAVGSFEARGKKLGI	5	0.065132	175	11.5257	0.906943	0.577108	4.33659
YP_3609	-	conserved hypothetical protein	LNMAAEDLSQRLQDLKVRTRVNNTEQLVFIA	5	-0.34457	58	9.87639	1.18418	0.898753	3.98644
YP_3607	pepP2	proline-specific aminopeptidase	RGYAGDITRTFPVNGKFTPAQRAVYDIVLAA	7	0.0064804	279	9.28591	0.846695	0.0174167	3.38334
YP_3603	gcsH	glycine cleavage system H protein	_______MSNVPTELKYALSHEWVRADGDGV	8	-0.099975	9	9.79484	1.02988	0.810653	3.87846
YP_3602	gcvP	glycine dehydrogenase	DRFIDAMLAIRAEIEKVAQGEWPLEDNPLVN	5	1.1461	884	9.2116	5.89108	0.978145	5.36027
YP_3595	-	conserved hypothetical protein	FIERRSLLDNQLSELKKYAVFSKVVIEPQPD	11	0.22588	100	9.27547	0.670882	0.496677	3.48101
YP_3595	-	conserved hypothetical protein	FLLVTDTEQAQQLVEKLAGRAQFNDSKQWLA	16	-2.1476	177	6.95028	0.829025	0.0582589	2.61252
YP_3584	lysS	lysyl-tRNA synthetase	VSRDDLPEGVYNEEFKKWDLGDILGARGKLF	13	-0.60105	114	9.24294	0.376979	0.0752739	3.23173
YP_3520	fbaA	fructose-bisphosphate aldolase class II	ASFGNVHGVYKPGNVKLTPTILRDSQDYVSK	20	-0.3865	236	13.2344	1.71825	0.481943	5.14487
YP_3519	pgk	phosphoglycerate kinase	EYNEEFSLLPVVNYLKEKLSSPVRLAKDYLD	29	0.54356	82	11.1362	1.30192	0.0245218	4.15422
YP_3519	pgk	phosphoglycerate kinase	LDLGDESAERLAEILKNAKTILWNGPVGVFE	6	-0.13992	299	11.4094	0.378934	0.123879	3.97073
YP_3519	pgk	phosphoglycerate kinase	__MSVIKMTDLDLAGKRVLIRADLNVPVKEG	9	-0.15294	14	10.5332	0.537441	0.00386612	3.69149
YP_3512	metK	S-adenosylmethionine synthetase	IIKPVLPAEWITAHTKYFINPTGRFVIGGPM	25	-0.60106	222	8.73674	6.96475	6.33971	7.34706
YP_3501	-	conserved hypothetical protein	NCGRSPEEVTLLAVSKTKPVAAIEKAIAAGQ	12	-0.047974	46	8.8976	0.49788	0.486853	3.29411
YP_3488	-	conserved hypothetical protein	DAEGQDFQLYPGEIGKRIYNEISKEAWSQWI	16	-0.27874	28	10.1897	1.37204	1.13395	4.23188
YP_3481	speC	ornithine decarboxylase	LNENDPGIIVTQSVHKQQAGFSQTSQVHKKD	24	0.27349	355	10.0293	6.6853	0.200837	5.63847
YP_3384	accC1	hypothetical protein	YAGFDETIYRQQRINKHIDDTIEFARQLGAD	3	0.4386	66	8.06124	2.32769	0.88645	3.75846
YP_3337	opdA	oligopeptidase A	AENPQQVLGFLNDLAKRARPQAEEELAQLRA	17	0.45402	303	8.64017	0.812358	6.4769	5.30981
YP_3337	opdA	oligopeptidase A	RDFQLSGIGLAPEQQKRYGEIVARLSELGST	15	0.10098	150	9.22752	0.547165	0.176221	3.31697
YP_3315	gntV	putative gluconokinase	LSHKNETGIIVCSALKRCYRDRLREGNQGMV	23	-0.007608	86	9.47792	1.73478	0.0808365	3.76451
YP_3311	asd2	aspartate semialdehyde dehydrogenase	DDTIIILDPVNHDVIKQGLDKGIKTFAGGNC	18	0.54428	120	9.30556	0.611752	0.716258	3.54452
YP_3300	glgP	glycogen phosphorylase	NDHFLKLVEEQYPDDKELLSRVSVIDENNGR	10	0.33368	428	9.47196	0.381563	0.0827341	3.31209
YP_3290	coaA	pantothenate kinase	QGAFSNPDSYFHNYAKLPETEAIKIATQLWN	16	0.18539	264	10.144	1.01026	1.26151	4.13859
YP_3282	fadB	fatty acid oxidation complex alpha subunit	FRIASPEARIGLPETKLGIMPGFGGSVRLPR	7	0.021211	141	9.82963	0.333944	0.686328	3.61663
YP_3282	fadB	fatty acid oxidation complex alpha subunit	TKTVANLGEALNVLEKQSELKGLLLRSAKTA	14	-0.23261	48	9.36606	0.8274	0.155018	3.44949
YP_3282	fadB	fatty acid oxidation complex alpha subunit	YPAPLTAVKTIEAAAKFGRTEALNLETNSFV	7	0.19322	263	9.01725	0.368642	0.373584	3.25316
YP_3282	fadB	fatty acid oxidation complex alpha subunit	MQVAGKHYPAPLTAVKTIEAAAKFGRTEALN	10	0.30494	256	0.343552	5.37907	0.548693	2.09044
YP_3282	fadB	fatty acid oxidation complex alpha subunit	VRDGGDFHQIDKVMEKQFGWPMGPAYLLDVV	4	-0.15833	529	0.10088	4.52695	0.826575	1.81813
YP_3281	fadA	3-ketoacyl-CoA thiolase	AKAAGMMGLTAEMLAKIHNISRQSQDEFAFR	14	0.55769	156	10.7434	1.0338	0.165621	3.98095
YP_3281	fadA	3-ketoacyl-CoA thiolase	KEIVATNGHDAEGVLKRFDFDEVIRPETNLS	15	-0.39147	202	9.17143	0.57532	0.721307	3.48935
YP_3264	-	conserved hypothetical protein	LRSIHERYGSRERWLKHEFGLGSIEREKLQS	3	0.04639	257	9.1281	1.2597	0.254602	3.54747
YP_3210	-	conserved hypothetical protein	MERLPTEIALTDTTQKFKNITR_________	13	-0.47688	274	1.62484	0.933269	0.659648	1.07258
YP_3184	rffH	glucose-1-phosphate thymidylyltransferase	EEIAWRNGWLDDDGVKRAATALAKTGYGKYL	10	0.21679	337	8.90803	0.662352	0.00519825	3.19186
YP_3182	wecC	putative UDP-glucose/GDP-mannose dehydrogenase	DRVKAAVADCLAASDKRASEVKIACFGLAFK	12	0.010906	316	7.99413	4.36625	0.256312	4.20556
YP_3182	wecC	putative UDP-glucose/GDP-mannose dehydrogenase	EGECVVTNSRTAEMCKLTENSFRDVNIAFAN	6	-0.10516	212	0.724712	6.66996	0.10567	2.50011
YP_3178	rho	transcription termination factor	EIDAMEFLISKLATAKTNDQFFDNMRRS___	5	0.49713	407	9.79802	7.92873	1.63456	6.45377
YP_3177	trxA2	thioredoxin 1	TIAKLNIDDNQGTAPKYGIRGIPTLLLFRDG	12	1.2863	70	1.14835	0.886157	1.00375	1.01275
YP_3176	rhlB	putative DEAD-box helicase	ADGHRVGLLTGDVAQKKRLRILEDFTKGDLD	11	0.24743	293	9.74433	3.10665	2.87188	5.24095
YP_3145	-	conserved hypothetical protein	QMADSFITTNRFFDNKHYPRGFSRHGDFTIK	5	-0.48126	43	8.70037	10.3348	9.49173	9.50898
YP_3145	-	conserved hypothetical protein	VAVCRGEREPVSAEEKVWSKYVIRTRQPKRF	11	-0.14375	104	11.4789	1.36039	1.6294	4.82289
YP_3145	-	conserved hypothetical protein	RGEREPVSAEEKVWSKYVIRTRQPKRFHTLS	4	0.25458	108	9.94081	0.987036	2.44232	4.45672
YP_3120	-	insertion element IS1661 DNA-binding protein	AENAYLKKRKALREEKALREQQKKPE_____	6	0.23514	161	8.23343	3.83188	3.29087	5.11872
YP_3114	rplK	50S ribosomal protein L11	SFTFVTKTPPAAVLLKKAAGIKSGSGVPNKD	9	0.36728	81	12.2081	0.445714	0.436879	4.36355
YP_3114	rplK	50S ribosomal protein L11	KTPPAAVLLKKAAGIKSGSGVPNKDKVGKVT	5	0.80698	87	6.3584	0.658111	0.199436	2.40531
YP_3112	rplJ	50S ribosomal protein L10	MALNLQGKQAIVAEVKEVAKGALSAVVADSR	8	0.39046	16	9.16782	1.12303	1.02477	3.77187
YP_3112	rplJ	50S ribosomal protein L10	ALSAVVADSRGVTVDKMTELRRAGREAGVHM	6	-0.5783	37	9.35566	0.0796322	0.0204574	3.15192
YP_3110	rpoB	DNA-directed RNA polymerase beta chain	GKVTPKGETQLTPEEKLLRAIFGEKASDVKD	10	0.16188	900	1.56138	0.944649	0.954081	1.15337
YP_3097	hemE	uroporphyrinogen decarboxylase	PVWMMRQAGRYLPEYKATRAIAGDFMSLCKN	6	0.049626	37	11.9659	2.12866	2.46601	5.5202
YP_3094	hupA	DNA-binding protein HU-alpha	RNERTGRNPQTGKEIKIAAANVPAFVSGKAL	3	0.30581	70	12.0161	2.33531	2.38742	5.57961
YP_3094	hupA	DNA-binding protein HU-alpha	EIKIAAANVPAFVSGKALKDAVKS_______	13	0.089198	83	12.8743	1.93973	1.5676	5.46055
YP_3094	hupA	DNA-binding protein HU-alpha	KTQLIDVIADKADLSKVQAKAALESTLAAIT	15	-0.47651	18	9.65328	1.79397	1.03612	4.16112
YP_3094	hupA	DNA-binding protein HU-alpha	_____________MNKTQLIDVIADKADLSK	3	0.02581	3	10.1135	0.490568	0.437683	3.68057
YP_3094	hupA	DNA-binding protein HU-alpha	VNHRNERTGRNPQTGKEIKIAAANVPAFVSG	6	-0.62721	67	3.07105	4.40299	3.35242	3.60882
YP_3088	aceB	malate synthase A	AEISRTSIWQWIHHQKSLSNGQTVTKELFRS	11	0.0052402	476	1.12988	1.65137	0.656641	1.14597
YP_3080	pgi	glucose-6-phosphate isomerase	GKSLEDVEAEFAAAGKTPEQVAHVAPFKVFE	14	1.583	449	9.64169	0.859565	7.68412	6.06179
YP_3074	malK2	maltose/maltodextrin transport ATP-binding protein	HYPANRFVAGFIGSPKMNFLPVKVTAAEPRQ	10	-0.49185	238	1.13433	3.70211	0.471344	1.76926
YP_2983	parE	topoisomerase IV subunit B	VPAVELILCRLHAGGKFSNKNYQFSGGLHGV	6	0.44564	100	10.9897	4.86394	5.2335	7.02904
YP_2982	-	conserved hypothetical protein	TGQQYVLESRHIYDLKAMQIEKLESPDLLWL	6	-0.08382	127	9.44398	7.61758	0.607673	5.88974
YP_2971	-	conserved hypothetical protein	ALEAKFNSAPADHGEKTGE____________	11	-0.10573	90	11.6604	5.34603	4.91858	7.30835
YP_2971	-	conserved hypothetical protein	ESMPKGIREFGEDVEKKIRLILQSQLTRLDL	8	0.23898	31	10.6699	5.67446	1.42027	5.92154
YP_2969	rfaE	ADP-heptose synthase	VAVNSDASTKRLKGEKRPVNPLEQRMVVLGA	5	0.0077857	392	9.30993	1.71612	0.987846	4.00463
YP_2967	-	conserved hypothetical protein	ITAGWRPFMDAKAQAKFDGSFKRFCDIMLSR	4	0.22326	334	10.5565	1.49386	1.17686	4.40908
YP_2959	dnaG	DNA primase	RVIAFGGRILGDGVPKYLNSPETEIFHKGRQ	8	0.80678	229	9.80326	0.777234	0.0546336	3.54504
YP_2940	avtA2	putative aminotransferase	RPEFQGLQGGLFSSVKKADVGTAVLDLMANG	17	0.7976	24	12.2107	3.62954	3.52219	6.45415
YP_2940	avtA2	putative aminotransferase	TMPIGNPELKEKIALKLQRYNNLTVEAQRNI	4	-0.10267	91	2.44952	0.89585	0.0803239	1.1419
YP_2917	terY	putative tellurium resistance protein	DALSLTAKCIGNEVQKTTADTKGDWRPLVFI	8	0.88112	98	9.6323	4.66744	3.80085	6.03353
YP_2908	rsmC1	putative methyltransferase	LRRVVAPDTVIIAGAKSRDVHNSTLQLFEKI	13	-0.096456	145	9.33172	0.330501	0.135352	3.26586
YP_2890	-	putative membrane protein	_MPQDKTSEHLRAELKSLADTLEEVLQSSTD	4	-0.08807	15	3.54423	3.99459	3.63073	3.72318
YP_2890	-	putative membrane protein	___________MPQDKTSEHLRAELKSLADT	4	-0.070689	5	4.00752	3.15954	2.1708	3.11262
YP_2890	-	putative membrane protein	KAELDKLRAKAESALKDTRVRLSETSDKIAA	8	0.37279	48	3.39758	2.55643	2.61973	2.85791
YP_2890	-	putative membrane protein	SALKDTRVRLSETSDKIAAQTKEIADKADNY	7	-0.21271	60	1.87482	1.42037	0.927697	1.40763
YP_2837	cynT2	putative carbonic anhydrase	NRIKPAIEVTQFDGEKSSKNEKYVDAVAKTN	14	0.43446	194	10.5472	0.566522	0.70504	3.93959
YP_2837	cynT2	putative carbonic anhydrase	RFTSGKALQHDYLAQKRASAEGQFPAAVILS	10	-0.029803	87	2.56346	0.637728	0.214556	1.13858
YP_2811	smc2	conserved hypothetical protein	RQRKTVVSDNASHGYKEINEINPNLRYVIDE	12	0.80337	67	10.3156	8.79928	3.11426	7.4097
YP_2806	tsf	elongation factor Ts	______MVAITAALVKELRERTAAGMMECKK	9	1.0373	10	10.7107	7.48922	3.4084	7.20276
YP_2806	tsf	elongation factor Ts	LDIAIESGKPREIAEKMVEGRMRKFTGEVSL	5	-0.5083	216	4.48316	3.16769	6.51046	4.72044
YP_2806	tsf	elongation factor Ts	VLKAKFEEQRANLVAKIGENINIRRVAVLEG	6	-0.36443	127	11.0978	0.898107	0.154753	4.05021
YP_2806	tsf	elongation factor Ts	DVVNFIRFEVGEGIEKVETDFAAEVAAMSKQ	9	-0.026187	269	7.67271	0.904739	0.695164	3.09087
YP_2806	tsf	elongation factor Ts	VKELRERTAAGMMECKKALVEANGDIELAID	9	-0.74677	24	3.03242	1.87735	1.73956	2.21644
YP_2804	frr	ribosome recycling factor	LALTVFDRSLSAAVEKAIMTSDLGLNPSSAG	8	0.091144	80	9.70553	6.07686	3.24653	6.34297
YP_2804	frr	ribosome recycling factor	VPLPALTEERRKDLIKVVRAEAEQGRVSIRN	4	-0.051993	115	10.0763	0.415681	0.38112	3.62435
YP_2804	frr	ribosome recycling factor	VRRDANDKVKALLKDKEISEDEDRRSQDDVQ	6	-0.3703	146	7.87799	1.44564	0.115133	3.14625
YP_2804	frr	ribosome recycling factor	VRMEKCLEAFQNHISKIRTGRASPSILDGIQ	11	-0.18285	26	1.98943	1.12093	0.742382	1.28425
YP_2781	proS	prolyl-tRNA synthetase	AIAPFQVAILPMNMHKSFRVKELAEELYTTL	22	-1.9504	485	0.645153	4.73596	1.55994	2.31368
YP_2749	ndk	nucleoside diphosphate kinase	NDIGAIYARFERAGFKIIAAKMLHLTKEQAE	4	0.75762	33	9.43867	0.374173	0.221092	3.34464
YP_2744	hisS	histidyl-tRNA synthetase	LPTLKIMTNYGGGNVKKQFTRADKWGARVAL	11	0.34185	370	10.1471	6.13697	5.5744	7.28614
YP_2741	engA	putative GTP-binding protein	TPNQMRKRKRLMSHLKKGK____________	6	0.053785	492	10.6397	4.35826	3.932	6.30998
YP_2737	guaB	inosine-5'-monophosphate dehydrogenase	GAGIQESHVHDVTITKESPNYRMM_______	18	0.058611	507	9.42232	10.4969	9.04363	9.65429
YP_2736	guaA	putative GMP synthase	VIESAASATGKAHVIKSHHNVGGLPKEMKLG	5	-0.23358	356	9.39348	5.36534	5.12068	6.6265
YP_2736	guaA	putative GMP synthase	KAHVIKSHHNVGGLPKEMKLGLVEPLKELFK	10	-0.1615	366	10.0851	4.26469	3.47337	5.94105
YP_2736	guaA	putative GMP synthase	DLLRRADAIFIEELHKADLYNKVSQAFTVFL	12	-0.17329	437	9.32638	7.49855	0.709192	5.84471
YP_2736	guaA	putative GMP synthase	KEMKLGLVEPLKELFKDEVRKIGLELGLPYD	12	-0.97519	381	8.48091	0.905899	0.247548	3.21145
YP_2736	guaA	putative GMP synthase	VIKSHHNVGGLPKEMKLGLVEPLKELFKDEV	3	-0.098685	369	1.51244	1.29994	0.724199	1.17886
YP_2721	-	putative protease	TPKGNIQFTLESMQDKKGQPADIAPGNGHIM	13	-0.093021	418	10.0724	0.752333	0.14195	3.65557
YP_2720	-	conserved hypothetical protein	YSSPTAAKNGIASVMKNGLSTVIKDLTL___	8	0.055375	115	0.858882	1.63385	1.35993	1.28422
YP_2720	-	conserved hypothetical protein	ASVQSNSPQESQYELKHNTKNEPYFVLKAKN	23	-0.37729	75	1.81886	1.23456	0.744091	1.26584
YP_2692	arsC2		DNPKLIERPIVVTQGKARIGRPPEQVLEILK	12	-0.12793	137	8.83542	9.21422	0.377745	6.14246
YP_2686	bcp	bacterioferritin comigratory protein	VAEQFGVWGEKSFMGKTYNGIHRISFLIDAD	5	-0.24605	115	12.0191	5.30014	5.16122	7.49349
YP_2681	purC	phosphoribosylaminoimidazole-succinocarboxamide synthase	PVECVIRNRAAGSLVKRLGIEEGLSLNPPLF	7	-0.055062	103	1.3103	1.45432	0.432862	1.06583
YP_2664	narP	nitrate/nitrite response regulator protein NarP	LLDLNMKGMSGLDTLKALRHNGSDARIIILT	9	0.95508	81	9.91922	6.65389	6.64723	7.74011
YP_2657	sfcA2	NADP-dependent malic enzyme	VYKTNLFMKPIFSQAKKEMKRVVLAEGEEER	13	0.22043	439	8.52191	5.93461	0.0408433	4.83246
YP_2656	-	conserved hypothetical protein	MVTLVANQPLKTPPSKFIRTVQVASGFDVAD	5	0.08269	43	9.13581	6.94953	5.7062	7.26385
YP_2623	cpxR2	putative two-component system response regulator	GTMLKEYLGGEGFTAKHVLTGKAGIDGALSG	11	0.51606	28	9.49017	1.0726	0.50022	3.68766
YP_2620	crr	PTS system, glucose-specific IIA component	__________MGLFDKLKSLVSDDKKDSSVI	5	0.026396	6	10.3826	3.47126	3.93519	5.92969
YP_2619	ptsI	PTS sytem, enzyme I component	KAVKNQYITEKNELAKLKDLPAITLDGHQVE	12	-0.084008	255	8.93746	7.848	0.250742	5.67873
YP_2619	ptsI	PTS sytem, enzyme I component	NKVYLNPTADVIEQLKAVKNQYITEKNELAK	14	0.83251	240	10.8667	0.800035	0.492161	4.05296
YP_2619	ptsI	PTS sytem, enzyme I component	VIEQLKAVKNQYITEKNELAKLKDLPAITLD	7	-0.3226	250	9.28007	0.0330363	0.500731	3.27128
YP_2618	ptsH	PTS system, phosphocarrier protein	TQGTVVSISAEGEDEKKAVEHLVKLMAELE_	22	0.07849	71	10.7864	1.09797	0.264636	4.04965
YP_2618	ptsH	PTS system, phosphocarrier protein	TAPNGLHTRPAAQFVKEAKGFTSEITVTSNG	7	-0.24222	24	3.36796	2.24358	3.01871	2.87675
YP_2617	cysK2	cysteine synthase A	SVKCRIGANMIWDAEKRGILTAGKELVEPTS	11	-0.2376	55	15.3301	0.630371	0.175956	5.37882
YP_2617	cysK2	cysteine synthase A	RILAKVESRNPSFSVKCRIGANMIWDAEKRG	7	-0.2486	42	1.66536	10.8456	0.18441	4.23178
YP_2614	ligA	DNA ligase	SKKTHLVIAGEAAGSKLAKAQELGIKVIDEA	14	-0.58175	647	8.26472	8.31805	1.68664	6.0898
YP_2613	-	conserved hypothetical protein	KENLIEIANTRMPFGKYQGRVLIDLPEEYLL	5	0.81613	27	8.77597	8.15927	2.90197	6.6124
YP_2600	avtA1	putative aminotransferase	_________MAELPAKRRFTRIDRLPPYVFN	6	-0.08066	7	8.68194	3.19443	3.33001	5.0688
YP_2566	pepB	peptidase B	GLGVRTVANLLLAQAKQ______________	11	-0.0389	431	10.1165	0.585653	0.205536	3.63589
YP_2547	hmp2	flavohemoprotein	GRVHAFADEVSAIAAKMPNLSRHVWYREPDL	14	0.299	314	9.8442	1.24669	0.379588	3.82349
YP_2536	purL	phosphoribosylformylglycinamidine synthase	LTFDPAEDIAAPFILKQARPKVAVLREQGVN	16	-0.13921	1037	8.01134	6.59305	6.43899	7.01446
YP_2512	srmB2	ATP-dependent RNA helicase	EPLKPRVIDELRPTSKAPSEKATGKPSKKVL	10	-0.23335	384	7.429	6.60173	6.28902	6.77325
YP_2480	celA	PTS system, cellobiose-specific IIB component	KVDGLGVLKAAVAAIKKAKQ___________	7	0.94585	111	9.35125	4.19207	3.35262	5.63198
YP_2471	ureG	urease accessory protein	KPLIITNDIVTTEDAKQVKRTLKGILDEEKI	18	0.18087	56	12.2448	10.1224	3.34386	8.57036
YP_2471	ureG	urease accessory protein	AKQVKRTLKGILDEEKILGVETGACPHTAVR	7	-1.7175	70	9.69763	2.27385	1.98913	4.65354
YP_2434	phnA	conserved hypothetical protein	GDHNIDCKIDGFGQMKLKSEFVKKS______	8	-0.30392	104	8.66519	6.68765	6.02711	7.12665
YP_2413	hemK2	conserved hypothetical protein	RFEPELGLAAGSDGLKLARRILACAPDFLQD	15	0.053689	262	9.68363	0.065365	0.35163	3.36687
YP_2378	pta	phosphate acetyltransferase	TVFIFPDLNTGNTTYKAVQRSADLISIGPML	17	0.87869	664	10.3509	1.79389	1.73408	4.62629
YP_2364	nuoD	NADH dehydrogenase I chain C/D	IERNRDIMLKVALSEKDLHVSTATKIFPNAN	6	0.1608	119	8.92772	0.596546	0.261604	3.26196
YP_2363	nuoE	NADH dehydrogenase I chain E	AFELSAEERDAIEHEKHHYEDARAASIEALK	7	-0.26109	47	9.39549	5.72383	4.48143	6.53358
YP_2362	nuoF	NADH dehydrogenase I chain F	SGNTRAIAGIQPNLLKARW____________	11	-0.20018	458	4.50121	3.56853	2.89511	3.65495
YP_2350	idnO	gluconate 5-dehydrogenase	NAGIQRRHAFTEFPEKDWDDVIAVNQKSVFL	9	-0.32941	143	10.3412	0.741636	0.455805	3.8462
YP_2325	dps	putative DNA-binding protein	________MSTAKLVKTKPSELLYTRNDVEE	3	0.13654	8	12.6677	3.76861	4.8835	7.10662
YP_2325	dps	putative DNA-binding protein	LKSYPTNIHSVQEHLKALAERYAIVANDIRK	14	0.10097	119	2.49552	0.54553	0.21854	1.08653
YP_2284	-	conserved hypothetical protein	VRNWLTDAANRAGQIKLATHAPKYTHSDSKS	5	-0.1904	77	8.48333	4.59598	3.88031	5.65321
YP_2282	-	conserved hypothetical protein	TISNRLKNALASDPAKLDAEIQKANLQRVDV	9	1.0783	64	7.75689	0.491965	0.300299	2.84972
YP_2263	rne	ribonuclease E	VVKQPAVAHPEGVVFKHFASAPMTKAPAPDY	13	0.23325	1163	10.6591	8.38258	6.7349	8.59218
YP_2263	rne	ribonuclease E	PTTTSQGQTEVVEADKAQREEQPQRRGDRQR	20	0.91756	704	8.7366	5.13208	5.94402	6.60423
YP_2220	infC		EIKFRPGTDDGDYQVKLRNLIRFLEDGDKAK	13	-0.077551	43	10.5047	8.08364	8.01625	8.8682
YP_2215	pheT	phenylalanyl-tRNA synthetase beta chain	KVAVATVGAVLPGDFKIKAAKLRGESSEGML	15	-0.047361	104	9.84778	1.54439	1.84715	4.41311
YP_2214	ihfA	integration host factor alpha-subunit	NFDLRDKNQRPGRNPKTGEDIPITARRVVTF	3	0.35686	66	11.4676	2.02186	2.97101	5.48682
YP_2214	ihfA	integration host factor alpha-subunit	IPITARRVVTFRPGQKLKSRVESATPKE___	9	-0.44267	86	1.20389	2.76301	1.66565	1.87751
YP_2196	ppsA	phosphoenolpyruvate synthase	PDTVVKTWLSLAQHTKH______________	10	0.14113	783	9.57954	9.41523	4.73927	7.91135
YP_2176	cfa	cyclopropane-fatty-acyl-phospholipid synthase	GMFEHVGPKNYSTYFKVVNRNLKPDGLFLLH	7	-1.4166	251	9.27831	0.659211	0.348113	3.42854
YP_2173	purR5	purine nucleotide synthesis repressor	KHAGVSTTTVSHVINKTRFVAENTKAAVWAA	15	-0.11695	24	10.3189	8.91857	4.35887	7.86543
YP_2172	sodB	superoxide dismutase [Fe]	DAAVKNFGAGWTWLVKKADGTLAIVSTSNAG	11	-1.8943	142	11.2885	1.81127	0.533698	4.5445
YP_2169	-	conserved hypothetical protein	QITENPILLYMKGSPKLPNCGFSAQAVQALS	4	-0.51775	30	9.88007	2.55222	2.07931	4.8372
YP_2169	-	conserved hypothetical protein	KIQRQITENPILLYMKGSPKLPNCGFSAQAV	12	0.5435	26	3.07765	2.73657	3.07715	2.96379
YP_2168	rnt	ribonuclease T	LRGAVSEHDALHAIFKAVRKGIKDKGCNRAI	14	-0.059531	101	1.33607	1.84398	0.617394	1.26582
YP_2160	slyA	MarR-family transcriptional regulatory protein	NINRLPPEQSQIQLAKAIGIEQPSLVRTLDQ	12	-0.57679	54	11.3672	1.37903	2.97738	5.2412
YP_2160	slyA	MarR-family transcriptional regulatory protein	IEQPSLVRTLDQLEEKGLITRHTCANDRRAK	8	-0.54176	73	11.1618	0.571933	0.932657	4.22212
YP_2156	pdxH	pyridoxamine 5'-phosphate oxidase	RISARGVLESKFLELKQKFQQGDVPLPSFWG	5	-0.21681	163	8.08247	5.59872	2.97231	5.55117
YP_2155	tyrS	tyrosyl-tRNA synthetase	ALVGGATGMIGDPSFKASERKLNTEDTVNEW	25	-1.504	89	2.10182	1.46773	1.71477	1.76144
YP_2153	gst2	glutathione S-transferase	NTPDEYKTIVRERLDKQFSYVDSVLAEHDYL	3	0.28316	132	0.479474	1.8834	0.907581	1.09015
YP_2153	gst2	glutathione S-transferase	SYVDSVLAEHDYLLGKKFSVADAYLFTVSRW	18	-0.19005	150	0.653089	1.99034	0.614517	1.08598
YP_2110	acpD	acyl carrier protein phosphodiesterase	FDMIARAGVTFRYTEKGPEGLVTGKRAIILT	4	0.19217	124	9.75699	0.857364	0.667587	3.76065
YP_2079	ilvB2	putative acetolactate synthase large subunit	HANIIHIDIDPAELGKIRCPHLAMNADIAQV	22	0.45992	312	10.067	1.22179	1.09439	4.12773
YP_2025	-	hypothetical protein	FEADIKGSISSSKNAKLHHDEIDNQGVEEIS	3	-0.029899	58	11.8694	9.92754	9.06587	10.2876
YP_2025	-	hypothetical protein	DNQGVEEISEQPLSQKELKKLRQLLKDSAKT	22	0.18319	80	10.8829	8.96428	8.07425	9.30716
YP_2019	acnA	aconitate hydratase 1	ADSVTTDHISPAGNIKLDSPAGRYLRDHGVE	21	0.15665	684	9.61886	0.567758	0.152289	3.4463
YP_2014	-	conserved hypothetical protein	____MHVNTTPIERSKLLAEANEIIRQHEDY	2	0.19059	12	8.91755	1.21406	7.2406	5.79074
YP_2006	trpE2	anthranilate synthase component I	KARAVLRAIATAHHAKEIF____________	9	-0.70625	518	9.32355	0.369742	2.77733	4.15687
YP_1989	-	hypothetical protein	HILEKAVEACEEHWLKHYKG___________	11	0.04297	83	9.6774	6.78474	0.210669	5.5576
YP_1974	hns	DNA-binding protein Hns	ARPAKYQYKDENGELKTWTGQGRTPAVIKKA	11	0.069194	107	2.49182	9.34478	8.67469	6.8371
YP_1974	hns	DNA-binding protein Hns	__________MSEALKILNNIRTLRAQAREC	5	0.18027	6	14.04	1.81927	1.92238	5.92723
YP_1974	hns	DNA-binding protein Hns	ELKTWTGQGRTPAVIKKAIEEQGKSLDDFLL	6	-0.052674	120	2.47634	1.22289	1.47522	1.72482
YP_1974	hns	DNA-binding protein Hns	AAKAAGKAKRAARPAKYQYKDENGELKTWTG	3	0.029945	96	1.89339	1.4351	0.739921	1.35614
YP_1957	gapA	glyceraldehyde 3-phosphate dehydrogenase A	CTTNCLAPLAKVINDKFGIVEALMTTVHATT	5	-2.5513	168	7.20029	1.3582	0.072575	2.87702
YP_1956	-	conserved hypothetical protein	ISQIKVSGLGEKYLDKVLKVADVTQQGDLVF	4	0.027966	184	9.60077	9.61919	0.370434	6.53013
YP_1954	prkA	conserved hypothetical protein	SSIYSKMRVYDGESLKDTDPKAKSYQEYRDY	8	-1.0101	394	9.83362	2.87574	2.58698	5.09878
YP_1920	minD	septum site-determining protein	SSVRDSDRILGILSSKSRRAENSQEPIKEHL	8	0.15651	163	10.3247	9.33378	3.34708	7.66852
YP_1910	eda	KHG/KDPG aldolase	VSELMLGMSYGLREFKFFPAEANGGVKALQA	3	-0.65157	133	11.0817	0.509125	0.812429	4.13443
YP_1889	argS	arginyl-tRNA synthetase	AQFGDYQANGVMAVAKKLGMQPRQLAERVVE	16	-0.52789	49	11.2627	1.94931	2.833	5.34833
YP_1862	ipk	putative 4-diphosphocytidyl-2-C-methyl-D-erythritol kinase	ENEQNLIVRAAKMLQKHPGNTPVPRGADISI	4	0.064495	86	8.10266	5.24694	0.327214	4.55894
YP_1861	prsA	ribose-phosphate pyrophosphokinase	DEVIVCDTIPLSAEIKALKNVRTLTLSGMLA	20	-0.041435	288	9.53146	1.30307	0.827813	3.88745
YP_1786	cspC3	cold shock protein	MSNMMKGQVKWFNESKGFGFITPADGSKDVF	6	0.14952	16	1.71762	2.64898	2.14855	2.17172
YP_1771	icdA	isocitrate dehydrogenase [NADP]	REEFGGELIDGGPWVKIKNPNNGKEIIVKDV	15	0.18379	283	10.4283	0.762977	0.265033	3.81876
YP_1771	icdA	isocitrate dehydrogenase [NADP]	EAEKVIKFLREEMGVKKIRFPEQCGIGVKPC	9	-0.11233	204	9.163	0.234633	0.0963698	3.16467
YP_1766	purB	adenylosuccinate lyase	AQRIKTIERTTNHDVKAVEYFLKEKVENLPA	7	-0.65524	97	9.03941	0.469428	0.540347	3.34973
YP_1739	kdgR	IclR-family transcriptional regulatory protein	EVEEILSHIEFTRSTKYTLDSTAALLPVLDK	3	0.24163	174	10.1371	2.73893	3.25846	5.37815
YP_1729	proQ	ProP effector homologue	FQDLVERVQGEENLSKTQLRSALRLYTSSWR	9	-0.10524	54	2.03159	0.735975	0.439491	1.06902
YP_1696	hmsF	haemin storage system, HmsF protein	DDGYSSFYRRVYPLLKAYKWSAVLAPVGTWI	7	-0.16296	129	9.51558	0.217153	0.580267	3.43767
YP_1693	tehB	putative tellurite resistance protein	DWAILKYNEDVGQLHKTDAQGNRIKLRFATL	10	-1.0409	274	9.22911	1.72367	1.1464	4.03306
YP_1610	ftnA	ferritin	LALVGNSGNSLFFVDKDLKTMAAQGYTSA__	16	0.12859	193	2.51935	2.07583	0.953844	1.84967
YP_1604	acpP2	putative acyl carrier protein	IKNYFPDVPFSFNPFKKTAPIPVPDFTIGML	14	0.10415	81	11.452	6.6049	8.19131	8.74941
YP_1536	wrbA	trp repressor binding protein	TIKRVPETMPAEAFAKAGGKTNQQAPVATPH	12	-0.47058	55	12.3926	2.13928	2.48243	5.67145
YP_1486	cspC2	cold shock protein	NESKGFGFITPADGSKDVFVHFSAIQGNGFK	12	-0.43126	27	9.86258	2.26175	1.42275	4.51569
YP_1486	cspC2	cold shock protein	_MAKIKGQVKWFNESKGFGFITPADGSKDVF	6	0.14952	15	1.71762	2.64898	2.14855	2.17172
YP_1446	sbcB	exodeoxyribonuclease I	EGIVWPENDDGLPSFKLEHLTKANGVEHLQA	23	-0.37742	164	10.4423	8.07639	0.265874	6.26152
YP_1431	hisI	histidine biosynthesis bifunctional protein [includes: phosphoribosyl-amp cyclohydrolase	LASRKSADPASSYTAKLYASGTKRIAQKVGE	11	0.44769	137	8.58496	6.80529	2.69618	6.02881
YP_1430	gnd	6-phosphogluconate dehydrogenase, decarboxylating	GGQKEAYELVAPILEKIAARADDGDACVAYI	12	-0.34663	175	8.74672	0.716318	0.263423	3.24215
YP_1406	-	hypothetical protein	INARDLFADARFAEEKVYYTRSVAETVSTRQ	5	0.31266	104	10.7667	7.49737	7.96844	8.74416
YP_1354	acpP1	putative acyl carrier protein	_____MDRDHIASIVKKHIVNSIDGAKEHEI	11	-0.39631	11	8.63321	1.51889	1.08418	3.74543
YP_1338	dsrC	putative sulfite reductase subunit protein	PAKQATKIAGLPKPVKCI_____________	9	-0.35752	107	11.7249	9.01803	8.05398	9.59898
YP_1278	gst1	putative glutathione S-transferase-family protein	LGIPYQRIDVGGQYGKLNDPQYRALNPNGLI	9	0.4954	56	9.91376	8.04078	7.37561	8.44338
YP_1265	grxA	glutaredoxin 1	DFKFRYVDIHAEGISKADLEKTVGKPVETVP	11	0.51294	45	9.16867	10.3134	5.39174	8.29126
YP_1265	grxA	glutaredoxin 1	RPECPYCVRAKELAEKLASERDDFKFRYVDI	5	0.048695	23	9.17906	0.223099	0.250761	3.21764
YP_1265	grxA	glutaredoxin 1	AKELAEKLASERDDFKFRYVDIHAEGISKAD	9	0.053269	32	1.92478	0.921359	0.533311	1.12648
YP_1233	-	conserved hypothetical protein	VKVIEFAQSGLRPLLKFANRMGIQWHTLTDG	14	-0.25215	426	10.7223	1.06019	0.128492	3.97031
YP_1223	infA	translation initiation factor IF-1	VELENGHVVTAHISGKMRKNYIRILTGDKVT	16	-0.15309	39	12.7929	10.6155	7.68538	10.3646
YP_1214	serS	seryl-tRNA synthetase	FAAAVKLTGARFVVMKGQIARMHRALSQFML	5	-0.29269	166	7.65507	0.335684	0.067639	2.68613
YP_1210	pflB	formate acetyltransferase 1	GRDQKGAVASLTSVAKLPFAYAKDGISYTFS	11	-0.41914	678	11.7886	2.08902	6.5594	6.81235
YP_1210	pflB	formate acetyltransferase 1	GIAGLSVAADSLSAIKYAKVTTIRDADGLAV	20	0.30469	565	9.55785	6.69725	0.111041	5.45538
YP_1210	pflB	formate acetyltransferase 1	ESLAGMGVDGRTLVTKTSFRFLNTLYTMGPS	5	0.27349	376	10.128	0.346322	0.252793	3.5757
YP_1210	pflB	formate acetyltransferase 1	PTQSVLTITSNVVYGKKTGNTPDGRRAGAPF	19	0.2861	639	3.48874	3.96658	2.73667	3.39733
YP_1210	pflB	formate acetyltransferase 1	KDLETIVGLQTEAPLKRALIPFGGIKMVEGS	15	0.6635	131	8.7385	0.409314	0.276118	3.14131
YP_1202	cmk	cytidylate kinase	EQALAYAQRILALPLKK______________	7	0.088687	229	9.64497	8.19338	7.87406	8.5708
YP_1201	rpsA	30S ribosomal protein S1	KPEESNFSSAMAEAFKAAKGE__________	32	0.0018407	552	13.5885	7.97648	4.58005	8.715
YP_1201	rpsA	30S ribosomal protein S1	__MIESFAQLFEESLKTIETRPGSIVRGVVV	14	-0.72357	14	10.5681	5.83769	5.26926	7.22501
YP_1201	rpsA	30S ribosomal protein S1	RVISLSVRAKDEADEKDAIATVNTKPEESNF	8	-0.078409	528	11.0015	3.62332	2.27118	5.63202
YP_1201	rpsA	30S ribosomal protein S1	KQLAEDPFNNYLSVNKKGAIVTGKVTAVDAK	15	0.8663	449	2.97895	2.89135	3.72028	3.19686
YP_1201	rpsA	30S ribosomal protein S1	DTLHLEGKELEFKVIKLDQKRNNVVVSRRAV	3	0.048243	158	1.84461	1.97578	0.96948	1.59662
YP_1200	ihfB	integration host factor beta-subunit	SFSLHYRAPRVGRNPKTGDKVELEGKYVPHF	3	0.21934	65	10.8118	1.38829	2.39102	4.86371
YP_1200	ihfB	integration host factor beta-subunit	HYRAPRVGRNPKTGDKVELEGKYVPHFKPGK	4	-0.012757	69	9.04385	1.41453	1.03208	3.83015
YP_1178	pyrD	dihydroorotate dehydrogenase	MGFNNHGVDNLIENVKKSHFGGILGINIGKN	16	-0.6443	108	10.0646	0.447719	0.223625	3.57863
YP_1174	uup2	ABC transporter ATP-binding protein	QAALKIEETKASTSVKSPAPAAKKPGKLSYN	6	0.10428	553	8.783	3.86497	2.77572	5.14123
YP_1174	uup2	ABC transporter ATP-binding protein	VCLVGRNGAGKSTLLKILSKEVALDDGRIIY	5	0.019542	47	9.15254	0.078468	0.365258	3.19875
YP_1121	cspC1		VDKANTILSVNLLMNKIRPQEEDISEKTIPL	23	0.072521	113	8.79766	7.31361	6.17513	7.4288
YP_1121	cspC1		FITDENGDNRYFHVIKVANPEMIKKGAEVTF	6	-1.2862	32	7.50882	8.20222	4.02749	6.57951
YP_1103	leuS	leucyl-tRNA synthetase	EQQVRERAGQEHLVAKYLDGVTVRKVIYVPG	9	0.29577	837	10.3294	9.10449	8.88234	9.43875
YP_1103	leuS	leucyl-tRNA synthetase	TNPALADFVAECRNTKVAEAEMATMEKKGMA	3	-1.1183	289	10.0568	6.46307	2.43782	6.31922
YP_1103	leuS	leucyl-tRNA synthetase	AVDAEGHELVYAGMSKMSKSKNNGIDPQVMV	16	-0.26842	619	0.714664	8.27743	0.463142	3.15174
YP_1094	phoH1	conserved hypothetical protein	AESVPDYGKAVNIQTKRGMVKPRTPNQAQYV	7	0.039518	133	9.17253	4.35149	3.87478	5.7996
YP_1093	miaB	putative tRNA-thiotransferase	REKAQEKVFSLLGQWKLLKEKNPQLIIGVGG	9	-0.84228	105	9.29687	6.89074	0.398072	5.52856
YP_1049	grpE	heat shock protein GrpE	AEVENIRRRTELDVEKAHKFALERFSSELLP	7	0.028916	77	2.06277	2.0864	1.15797	1.76905
YP_1049	grpE	heat shock protein GrpE	TLNGRLLRPAMVAVSKAKS____________	11	0.069757	189	1.84599	0.691537	1.16241	1.23331
YP_1048	gltA	citrate synthase GltA	QLYTGYTERDFQSQLKK______________	7	0.05952	425	2.77479	8.59178	1.43494	4.26717
YP_1042	sucB	dihydrolipoamide succinyltransferase component of 2-oxoglutarate dehydrogenase complex	HLASRKSASAVVADAKAVAAAAPVLAGRSEK	10	0.44527	164	10.1563	4.07636	4.60787	6.28016
YP_1042	sucB	dihydrolipoamide succinyltransferase component of 2-oxoglutarate dehydrogenase complex	IRRLIAEHDLDATAIKGSGVGGRITREDVDS	14	0.18588	133	11.3509	3.42379	3.99371	6.25615
YP_1042	sucB	dihydrolipoamide succinyltransferase component of 2-oxoglutarate dehydrogenase complex	GRIRPSDSSGKPTEEKSQSTESTPAQRQTAS	14	-0.092917	90	5.68027	7.71356	4.43109	5.94164
YP_1041	sucC	succinyl-CoA synthetase beta chain	NSKEDIRAFAEQWLGKKLVTYQTDANGQPVH	9	-0.82943	79	11.9846	1.49534	1.73759	5.0725
YP_1041	sucC	succinyl-CoA synthetase beta chain	AEEAASKIGAGPWVVKCQVHAGGRGKAGGVK	9	-0.13839	46	10.1775	0.60727	1.0395	3.94144
YP_1025	gpmA	phosphoglycerate mutase 1	PIKHYYLGNADEIAAKAAAVANQGKAK____	13	-0.24218	267	11.5168	4.26431	4.85957	6.88022
YP_1025	gpmA	phosphoglycerate mutase 1	LDELDQAWLPTEKTWKLNERHYGALQGLNKS	3	0.20509	114	10.1895	0.566724	0.293063	3.68308
YP_1025	gpmA	phosphoglycerate mutase 1	LNKSETAEKYGDEQVKQWRRGFAITPPALEK	7	0.3953	141	3.98404	3.84595	3.05339	3.62779
YP_0990	lysR5	putative LysR-family regulatory protein	___MQKLLFSGRINLKMIRYFLAVSDELHFG	4	0.092352	13	9.1334	0.283919	0.779642	3.39899
YP_0936	adiA	putative amino acid decarboxylase	VDFRLALARAHDAFAKQGEWFFKPWNTPEIT	7	-0.086059	483	10.5493	1.12211	0.218073	3.96316
YP_0936	adiA	putative amino acid decarboxylase	________MIDLSSHKKRNVLVVDSNIRDIN	8	2.1221	8	10.0097	0.980253	0.23372	3.74121
YP_0919	rcsB	probable two component response regulator component B	KGKKFTPESVAKLLEKISANGYGDKRLSPKE	4	-0.83653	140	9.38306	8.55987	8.2075	8.71681
YP_0919	rcsB	probable two component response regulator component B	AALQKGKKFTPESVAKLLEKISANGYGDKRL	8	1.3012	136	9.6749	8.06178	7.49878	8.41182
YP_0885	-	hypothetical protein	LSSNPFSKGRTAVLVKAKFLSSELKEFKLKT	6	0.23508	93	8.96029	4.52218	2.8641	5.44886
YP_0854	-	conserved hypothetical protein	________MDIFHLEKHPHVELCDLLKLQGW	8	-0.31993	8	8.9414	7.45152	7.24344	7.87879
YP_0854	-	conserved hypothetical protein	DLLKLQGWNDSGASAKAAIADGLVKVDGKVE	12	-0.053476	31	10.2308	2.00011	1.87476	4.70188
YP_0852	cysS	cysteinyl-tRNA synthetase	LTYVRNVTDVDDKIIKRAIENNETCEQLTTR	11	-0.20135	91	9.42941	1.3308	1.16215	3.97412
YP_0851	ppiB	peptidyl-prolyl cis-trans isomerase B	KTTDAPIKNEANNGLKNTRGTLAMARTNDPH	15	0.39667	77	2.27536	1.57654	0.735992	1.5293
YP_0836	ebsC	conserved hypothetical protein	NLAVAVTPVATQLDLKKVARALGAKKAEMAD	16	0.2935	76	10.1268	0.980111	0.329955	3.81228
YP_0812	adk	adenylate kinase	DMLRAAVKAGSELGLKAKEIMDAGKLVTDEL	8	0.12216	48	8.91259	5.92196	3.24494	6.0265
YP_0811	htpG	heat shock protein HtpG	AIVTTDADEMSTQMAKLFAAAGQQAPEVKYI	21	-0.60691	552	9.5016	4.97076	4.8166	6.42965
YP_0811	htpG	heat shock protein HtpG	EVKYIFELNPDHGLVKRAAEVTDDTQFAQWV	13	-1.4434	578	1.46946	1.02854	0.849881	1.11596
YP_0811	htpG	heat shock protein HtpG	QAPWDMWNRDHKHGLKLYVQRVFIMDEAEQF	4	0.018306	298	1.06709	1.65381	0.282821	1.00124
YP_0808	-	conserved hypothetical protein	GGIGNLMKQAQQMQEKMQQMQEEVAKLEVTG	8	-0.062903	20	10.5269	7.76062	7.40308	8.56353
YP_0808	-	conserved hypothetical protein	____MFGKGGIGNLMKQAQQMQEKMQQMQEE	12	-0.72148	12	11.8441	6.95236	6.66979	8.48874
YP_0808	-	conserved hypothetical protein	KMASVSNGMQLPPGFKMPF____________	15	-0.083461	107	13.8048	4.70631	6.20038	8.23717
YP_0808	-	conserved hypothetical protein	____________MFGKGGIGNLMKQAQQMQE	4	-0.72148	4	9.94398	6.90646	6.99695	7.94913
YP_0806	apt1	adenine phosphoribosyltransferase	___MTVSASKTAQQLKYIKDSIKTIPDYPKA	6	0.16803	13	10.0433	0.709421	0.281003	3.67791
YP_0777	hupB	DNA-binding protein HU-beta	GRNPQTGKEISIPAAKVPGFRAGKGLKDAVN	8	0.63791	75	10.7192	0.740503	1.0437	4.1678
YP_0776	lon	ATP-dependent protease La	DAARLADTIAAHMPLKLNDKQAVLEMFDITE	12	-0.23879	194	9.2521	0.384143	0.151444	3.26256
YP_0773	tig	Trigger factor	DVLRRQAAQRFGGNEKQAAELPRELFEEQAK	6	0.35135	327	12.9802	3.96713	10.6997	9.21568
YP_0773	tig	Trigger factor	KQAAELPRELFEEQAKRRVVVGLLLGEVISQ	8	-1.2268	342	10.3578	7.44588	1.39662	6.4001
YP_0773	tig	Trigger factor	KVEVRELPELTEEFIKRFGVADGSLAGLRAE	11	-0.43068	254	11.1943	2.48867	2.64971	5.44421
YP_0773	tig	Trigger factor	RNVALEEQAVETLLAKAKVTEKPTTFSELMN	15	-0.45508	414	11.4913	1.62252	1.81348	4.97575
YP_0773	tig	Trigger factor	FPEDYHAENLKGKSAKFAIVLKKVEVRELPE	3	-0.13081	232	10.4866	1.09299	0.562307	4.0473
YP_0773	tig	Trigger factor	LGRRVTITVAADSIEKAVKSELVKAAKNVRI	12	-0.26457	26	0.801774	3.26886	0.877557	1.6494
YP_0737	ahpC	putative alkyl hydroperoxide reductase subunit c	EKGKAGMGASPDGVAKYLSENASKL______	12	-1.1171	191	11.7089	2.7219	4.27172	6.23418
YP_0737	ahpC	putative alkyl hydroperoxide reductase subunit c	QFHEEHGEVCPAQWEKGKAGMGASPDGVAKY	21	-0.32109	177	2.14107	1.9479	1.63019	1.90639
YP_0737	ahpC	putative alkyl hydroperoxide reductase subunit c	ASPDGVAKYLSENASKL______________	8	0.32262	199	2.60956	1.3808	1.15136	1.7139
YP_0728	phoR	phosphate regulon sensor protein PhoR	PNRLIVPTVLVENAVKS______________	13	-0.38722	437	9.4722	6.87671	6.62469	7.65787
YP_0722	-	conserved hypothetical protein	_____MLKFNEYFTGKVKSIGFDSDSIGPAS	8	0.6397	11	9.7443	0.969117	0.5027	3.7387
YP_0703	pepD1	aminoacyl-histidine dipeptidase	GHVTLAVAADKVEQLKKLSQNYLATLKDELI	17	0.019608	277	10.1649	1.51398	0.346574	4.00849
YP_0656	clpB1	Clp ATPase	KPESLDRLERRIIQLKLEQQALKKESDDASK	5	-0.19742	430	8.06404	7.24766	0.0644073	5.12537
YP_0656	clpB1	Clp ATPase	MTNIGGVMRLDRLTSKFQLALADAQSLALGR	4	-0.40482	16	9.44033	1.33271	0.519802	3.76428
YP_0652	-		PAIRKHVEDRLTKLDKWQAQLINPHIVLSKE	3	0.14954	63	12.2758	2.48564	1.76071	5.50739
YP_0652	-		DITPAIRKHVEDRLTKLDKWQAQLINPHIVL	3	0.20881	60	2.5996	2.22433	1.11783	1.98059
YP_0641	valS	valyl-tRNA synthetase	KTVYMTGLIRDDEGQKMSKSKGNVIDPLDMV	15	-0.15275	568	9.06393	1.08331	0.155084	3.43411
YP_0641	valS	valyl-tRNA synthetase	GNEGFVARAPEAVVAKERERLAACAEAKQKL	8	-0.47833	940	8.58233	0.487181	0.246961	3.10549
YP_0631	nrdD	anaerobic ribonucleoside-triphosphate reductase	DILNYDQVVKVTGSFKTPMGCRSFLGVYEEE	6	-1.3715	379	10.6806	7.67426	6.99772	8.45085
YP_0593	pnp	polyribonucleotide nucleotidyltransferase	GGGKEGLVHISQIADKRVEKVTDYLQMGQDV	12	-0.11383	689	10.7029	9.7012	3.59755	8.00054
YP_0593	pnp	polyribonucleotide nucleotidyltransferase	EGLVHISQIADKRVEKVTDYLQMGQDVPVKV	3	0.85005	693	8.27659	6.41031	2.95236	5.87975
YP_0593	pnp	polyribonucleotide nucleotidyltransferase	PRGDISEFAPRIYTMKINPEKIKDVIGKGGS	5	-0.1748	591	9.73227	0.810481	0.833417	3.79206
YP_0587	infB	translation initiation factor IF2-2	ILLAHLNREHGSVPNKLTLQRKTRSTLNIPS	8	-0.141	59	7.93487	9.51069	8.65148	8.69901
YP_0587	infB	translation initiation factor IF2-2	TPVDRLVQQFADAGIKKSDVDSVTQQEKEIL	11	0.060199	30	9.28674	8.12143	7.48246	8.29688
YP_0587	infB	translation initiation factor IF2-2	AELANKMAVKGSQVIKAMMKLGAMATINQVI	6	0.1157	334	9.31343	8.13883	7.16287	8.20505
YP_0587	infB	translation initiation factor IF2-2	SVPAAGDEVTVVRDEKKAREVALYRQGKFRE	33	0.031312	650	10.5222	2.73707	7.58106	6.94677
YP_0587	infB	translation initiation factor IF2-2	YKQQIIGLAEVRDVFKSPKFGAIAGCMVTEG	4	0.26079	807	9.80203	5.15995	4.8844	6.61546
YP_0587	infB	translation initiation factor IF2-2	AQTDKARREAEAAELKRSVEEETRRKVEEDA	8	0.37282	184	9.8759	4.55385	3.90697	6.11224
YP_0586	nusA	N utilization substance protein A	QIESVTFDRITTQTAKQVIVQKVREAERAMV	7	0.25819	117	13.8215	3.58493	3.51507	6.97385
YP_0586	nusA	N utilization substance protein A	FDRITTQTAKQVIVQKVREAERAMVVEQFRQ	6	0.022247	123	11.1217	6.72263	2.15623	6.66684
YP_0586	nusA	N utilization substance protein A	MNKEILAVVEAVSNEKSLPREKIFEALETAL	13	0.37248	22	8.47938	7.5125	2.0263	6.00606
YP_0578	greA	transcription elongation factor	___MKQIPMTVRGADKLREELDYLKGVRRPK	4	0.18568	13	10.2324	8.80058	8.1641	9.0657
YP_0567	mdh	malate dehydrogenase	GESNVVECSYVEGDGKYARFFAQPILLGKNG	19	-0.03175	259	9.05934	0.320695	0.318183	3.23274
YP_0564	mpl	UDP-N-acetylmuramate:L-alanyl-gamma-D-glutamyl- meso-diaminopimelate ligase	TARILAVLEPRSNTMKLGLCKNELAPSLGRA	5	0.45396	366	10.7309	8.02314	7.23475	8.66294
YP_0563	fbp	fructose-1,6-bisphosphatase	VKKYIKYCQEQDEATKRPYTSRYIGSLVADF	10	-0.62975	269	2.54499	0.916206	0.530392	1.33053
YP_0563	fbp	fructose-1,6-bisphosphatase	EGNYIKFPLGVKKYIKYCQEQDEATKRPYTS	3	0.21721	259	1.81661	0.821161	0.385714	1.00783
YP_0562	ppa	inorganic pyrophosphatase	PELLKAQIKHFFEHYKDLETGKWVKVDGWED	7	-0.36598	143	0.476014	11.6935	1.5864	4.5853
YP_0562	ppa	inorganic pyrophosphatase	PVGVLKMTDEAGEDAKLVAVPHSKLTKEYDH	10	-0.028289	105	9.91331	0.39064	0.809672	3.70454
YP_0545	rplI	50S ribosomal protein L9	DKVANLGSLGDQVNVKAGYARNFLVPQGKAV	14	-2.0069	22	10.1006	1.0969	1.93297	4.37682
YP_0542	rpsF	30S ribosomal protein S6	VMRVKHAVTEASPMVKAKDERRERHDFASEA	11	-0.23932	104	12.7207	3.24757	3.72193	6.56339
YP_0542	rpsF	30S ribosomal protein S6	RLEDWGRRQLAYPINKLHKAHYVLLNVEAPQ	9	1.6575	53	9.615	0.415869	0.162473	3.39778
YP_0536	rnr	ribonuclease R	___MSQDPFLEREAEKYESPIPSREFILAHL	4	0.046377	13	10.1942	7.42286	7.67638	8.43115
YP_0536	rnr	ribonuclease R	ESPIPSREFILAHLAKRETPASREELANELN	9	-0.028695	30	10.1211	6.47252	6.543	7.7122
YP_0515	frdA	fumarate reductase flavoprotein subunit	PAKRVYGGEATAQDAKDAKDAQDLKDKEQAN	13	0.037683	591	8.92232	4.25011	4.07336	5.7486
YP_0509	kamA	conserved hypothetical protein	YLVPRLTREVGGEPSKTPLDLRLTQN_____	8	0.44315	332	11.0603	9.67701	3.03843	7.92524
YP_0506	groEL	60 kDa chaperonin	GLELEKTTLEDLGQAKRVVINKDTTIIIDGV	10	0.17303	321	14.7314	0.574421	0.267504	5.19112
YP_0506	groEL	60 kDa chaperonin	_________MAAKDVKFGNDARIKMLRGVNI	3	-0.65015	7	12.8689	0.218829	0.26567	4.45112
YP_0506	groEL	60 kDa chaperonin	IELEDKFENMGAQMVKEVASKANDAAGDGTT	17	-0.2361	75	10.3555	0.907746	0.0587432	3.77401
YP_0506	groEL	60 kDa chaperonin	TKDGVSVAREIELEDKFENMGAQMVKEVASK	7	0.097156	65	9.34784	0.739971	0.381071	3.48963
YP_0506	groEL	60 kDa chaperonin	TTATVLAQSIITEGLKAVAAGMNPMDLKRGI	25	-0.12581	105	0.0667034	4.56243	0.199357	1.6095
YP_0505	groES	10 kDa chaperonin	VKVGDVVIFNDGYGVKAEKIDNEEVLIMSES	14	-0.67262	74	2.09953	10.1585	3.41726	5.22508
YP_0502	aspA	aspartate ammonia-lyase	LDDIFSVENLMHPAYKAKRYTDENEQ_____	23	-2.0703	468	12.0257	3.45569	3.27668	6.25269
YP_0456	terD	tellurium resistance protein	GKVRNDADFIFYNNLKSSDGSVMHTGDNRTG	14	-0.39113	69	10.3085	6.99397	7.67342	8.32529
YP_0454	terB	tellurite resistance protein	__________MSFFNKVKNAISAGRTELTNQ	5	0.27644	6	9.78202	4.49052	4.85074	6.37443
YP_0454	terB	tellurite resistance protein	ADIGKGEAMKYIMALKSQPEAAQLALRVGIA	6	0.19602	104	9.61077	6.51444	0.826009	5.6504
YP_0386	luxS	autoinducer-2 production protein	_MPLLDSFTVDHTIMKAPAVRVAKTMKTPHG	14	0.60632	15	12.8967	1.03273	0.724057	4.88451
YP_0386	luxS	autoinducer-2 production protein	DVRINHNEELALPKEKLTELHI_________	2	-0.22852	165	9.73823	1.70013	1.78747	4.40861
YP_0382	csrA	carbon storage regulator	VSVHREEIYQRIQAEKSQPTTY_________	5	0.18556	55	11.1039	8.63778	2.04198	7.26124
YP_0352	fumA	fumarate hydratase, class I	_MSNKPFHYQDPFPLKEDDTEYYLVSDKHVS	14	0.22304	15	9.15896	2.3878	0.417511	3.98809
YP_0315	cysI	sulfite reductase [NADPH] hemoprotein beta-component	____________MNEKHPGPLVVSGKLSDGE	3	0.097667	4	10.1913	7.03347	6.49192	7.90557
YP_0310	eno	enolase	GQIKTGSMSRSDRVAKYNQLIRIEEALGDRA	3	0.33196	405	11.9055	0.137531	0.520404	4.18782
YP_0310	eno	enolase	NNVDIQEFMIQPVGAKTLKEAVRIGSEVFHH	34	-0.29751	177	0.845482	1.69401	0.926409	1.1553
YP_0310	eno	enolase	KEAVRIGSEVFHHLAKVLKAKGLNTAVGDEG	11	0.3929	195	2.03021	0.913845	0.297487	1.08052
YP_0302	dgt	deoxyguanosinetriphosphate triphosphohydrolase	SEDQFFMYLRVNTVGKLVPHAAQRFIENLPA	6	0.31519	344	8.24536	9.0247	0.124957	5.79834
YP_0278	cynT1		EMVYRKAMAELLQNNKEDH____________	10	-0.029228	288	9.49789	7.03133	5.5102	7.34647
YP_0268	lpdA	dihydrolipoamide dehydrogenase component of pyruvate dehydrogenase complex	IAYTEPEVAWVGLTEKEAKEKGISYETSTFP	20	-0.94102	366	8.80084	0.677689	0.12172	3.20008
YP_0265	aceE	pyruvate dehydrogenase E1 component	GMGETAEGKNIAHQVKKMNMDGVRHFRDRFN	7	0.058486	411	4.61221	4.74631	4.18102	4.51318
YP_0256	guaC	GMP reductase	VGGVAQYRAAEGKTVKLPLRGSVDNTVRDIM	3	0.17366	294	7.98948	8.78568	8.61073	8.46196
YP_0256	guaC	GMP reductase	EKFMLFYGMSSESAMKRHVGGVAQYRAAEGK	14	-0.21893	276	10.0531	6.30166	5.38108	7.24529
YP_0253	-	conserved hypothetical protein	RLPLDPQLYPQISGHKTRYAIRFLALDSENG	17	0.46721	222	10.2755	0.794557	0.288217	3.7861
YP_0253	-	conserved hypothetical protein	RAAVLMSAPRIGQSLKEDRLISVVRQRLSIP	6	-0.25935	116	8.54342	1.05881	0.162607	3.25495
YP_0240	def	polypeptide deformylase	DHLIGKLFVDYLSPLKRQRIRQKLEKMAKLN	10	0.0503	151	12.2669	4.31456	4.86113	7.14753
YP_0240	def	polypeptide deformylase	PLKRQRIRQKLEKMAKLNARAN_________	3	0.066292	164	10.6159	3.73188	3.58072	5.97616
YP_0239	fmt	methionyl-tRNA formyltransferase	VGVFTQPDRPAGRGNKLTPSPVKILAEHHGI	3	0.051319	46	10.4704	6.63413	6.22674	7.77708
YP_0232	rpoA	DNA-directed RNA polymerase alpha chain	FVDLRDVRQPEVKEEKPEFDPILLRPVDDLE	3	-1.3333	246	10.6272	0.0349103	0.0233343	3.5618
YP_0224	rpsE	30S ribosomal protein S5	__________MSHIEKQAGELQEKLIAVNRV	5	-0.43941	6	5.6463	3.77964	4.01545	4.48046
YP_0224	rpsE	30S ribosomal protein S5	MRAVLEVAGVHNVLAKAYGSTNPINVVRATI	14	-0.034436	126	10.7646	0.723755	1.20634	4.23156
YP_0219	rplE	50S ribosomal protein L5	QKPFITKARKSVAGFKIRQGYPIGCKVTLRG	6	0.058789	78	11.0158	0.376815	1.2041	4.19892
YP_0216	rpsQ	30S ribosomal protein S17	MVVAIERVVKHPIYGKFIRRTTKLHVHDENN	6	-0.44091	36	11.8689	0.423964	8.39951	6.89746
YP_0216	rpsQ	30S ribosomal protein S17	GIGDVVEIRECRPLSKTKSWTLVRVVEKAIL	7	-0.077592	69	2.61602	3.99953	1.54106	2.71887
YP_0215	rpmC	50S ribosomal protein L29	_______MKAQELREKSVEELNTELLNLLRE	2	0.32712	9	8.22497	1.05827	0.554582	3.27927
YP_0215	rpmC	50S ribosomal protein L29	RMQAASGQLQQTHLLKQVRRNVARVKTLLTE	15	-0.84613	44	3.85602	2.13408	2.15643	2.71551
YP_0208	rplD	50S ribosomal protein L4	GELDENLFLAARNLYKVDVRDVAGIDPVSLI	4	-0.76026	166	9.82289	0.197415	0.101093	3.3738
YP_0206	rpsJ	30S ribosomal protein S10	HRLIDQSTAEIVETAKRTGAQVRGPIPLPTR	14	-0.38892	30	10.8993	0.12315	8.16662	6.39635
YP_0202	tuf	elongation factor Tu	AIREGGRTVGAGVVAKVIA____________	9	-0.031766	391	10.7461	0.450742	0.260052	3.81895
YP_0202	tuf	elongation factor Tu	GSARAFDQIDNAPEEKARGITINTSHVEYDT	12	0.066262	57;57	3.66711	1.90557	2.1777	2.58346
YP_0202	tuf	elongation factor Tu	YILSKDEGGRHTPFFKGYRPQFYFRTTDVTG	6	0.70703	325;325	0.123428	7.00603	0.251852	2.46044
YP_0201	fusA	elongation factor G	TTTTERILFYTGVNHKIGEVHDGAATMDWME	10	-0.32791	39	12.8431	2.47738	2.11046	5.81033
YP_0194	fkpA	peptidyl-prolyl cis-trans isomerase	SFRLDGVIPGWTEGLKQIKKGGKITLVIPPE	13	-0.17062	217	9.53407	0.0499825	0.251583	3.27854
YP_0187	uup1		SRAASLLHGLGFSQEKLQQPVRSFSGGWRMR	14	0.6029	142	8.61699	7.55041	0.0637131	5.41037
YP_0174	crp	cAMP-regulatory protein	AKQPDAMTHPDGMQIKITRQEIGQIVGCSRE	14	-0.10553	167	9.67465	8.55474	1.60587	6.61175
YP_0174	crp	cAMP-regulatory protein	TDPTLEWFLSHCHIHKYPSKSTLIHQGEKAE	22	-0.46835	23	10.2784	1.04869	0.752936	4.02669
YP_0174	crp	cAMP-regulatory protein	LDVTGRIAQTLLNLAKQPDAMTHPDGMQIKI	10	-0.25826	153	2.52288	0.99681	1.39716	1.63895
YP_0157	rpe	ribulose-phosphate 3-epimerase	HLMVKPVDRIVPDFAKAGATYITFHPEASEH	7	0.57932	87	10.1511	0.612947	0.0508539	3.60496
YP_0139	pckA	phosphoenolpyruvate carboxykinase [ATP]	DGVFNFEGGCYAKTIKLSEEAEPDIYHAIKR	3	-0.583	290	10.5231	0.407912	0.436121	3.78904
YP_0139	pckA	phosphoenolpyruvate carboxykinase [ATP]	NTRVSYPIYHIDNIVKPVSKAGHATKVIFLT	13	0.13829	345	9.23525	0.62367	0.212743	3.35722
YP_0131	-	putative exported protein	KGGKYYVIIAEREKGKFDADAEVYK______	2	-1.6834	83	10.0104	0.312403	0.47394	3.59893
YP_0128	-	conserved hypothetical protein	__MITITDAAQSHFAKLLANQEEGTQIRVFV	14	-0.50158	14	10.2423	7.95757	7.22687	8.47557
YP_0112	rpmE	50S ribosomal protein L31	LNLDVCGECHPFYTGKQRDVASGGRVDRFNK	24	-0.056838	47	10.1858	7.28701	3.73034	7.06772
YP_0112	rpmE	50S ribosomal protein L31	GRVDRFNKRFSVPGAKK______________	7	0.12211	70	9.02829	8.1297	4.01192	7.05664
YP_0107	hslU	ATP-binding heat shock protein	KEVDSIIRDLTDAAVKMVRHQSIEKMRYRAE	8	-0.086957	109	11.0682	0.729333	0.0211269	3.93957
YP_0097	-	conserved hypothetical protein	AAGSREALVRENEQLKQEQHVWQDRLRALLG	6	-0.17319	59	2.45616	1.28928	1.14289	1.62944
YP_0081	sbp	exported sulfate-binding protein	AAKNYYRPRDPVVAAKFAKEFPQLKLFTIDE	7	-1.0673	300	11.4967	0.278404	0.268635	4.01456
YP_0081	sbp	exported sulfate-binding protein	QKTHFATGGVFDEISKR______________	14	-0.95418	339	10.3808	0.729506	0.101706	3.73733
YP_0046	pyrE	orotate phosphoribosyltransferase	FALNKQVLKFGEFTLKSGRISPYFFNAGLFN	7	0.27397	26	11.8713	10.1589	2.43206	8.15409
YP_0044	-	conserved hypothetical protein	LDRLEAHVKETYNILKKKEAVGRRLDFMMQE	7	-1.0372	233	10.2668	0.138505	0.0536679	3.48631
YP_0041	gmk	guanylate kinase	LRLGRQKQRHDALISKLLAD___________	7	0.76994	203	7.53678	0.826853	0.326821	2.89682
YP_0027	bipA	putative GTPase	RTEATERVMDSNDLEKERGITILAKNTAINW	9	0.11373	50	9.40535	4.24121	4.55631	6.06763
YP_0027	bipA	putative GTPase	LISNGQGKAVAFALYKLQDRGKLFIGHGTEV	8	0.58613	503	1.99012	0.977513	0.948174	1.30527
YP_0025	glnA	glutamine synthetase	HVSIDDVEGAWNSSTKYEGGNKGHRPAVKGG	24	-0.076213	164	9.63822	0.813606	0.0902619	3.51403
YP_0021	-	conserved hypothetical protein	VGSKVPVPLVIESQVKAKSMPKPVEKNVVKP	12	0.10102	88	9.44074	8.23879	7.9154	8.53164
YP_0015	-	conserved hypothetical protein	LKMRGAASTEVIPGLKKDYEEDFKTALLRAR	12	-0.093627	69	9.58669	8.50486	8.07916	8.72357
YP_0015	-	conserved hypothetical protein	TEVIPGLKKDYEEDFKTALLRARGIIKD___	7	0.66471	77	10.3686	7.94392	6.04352	8.11866
